# Supplementary material for: Next-Generation Sequencing Targeted Panel in Routine Care for Metastatic Colon Cancers
Source: Cancers (Basel). 2021 Nov 17;13(22):5750. doi: 10.3390/cancers13225750 (PMC8616114; doi:10.3390/cancers13225750)
Supplement: Supplementary file 1 [file cancers-13-05750-s001.zip]

Archive with 1 entries (1 files):
- cancers-1433094-supplementary.pdf
